# Supplementary material for: Reactive Oxygen Species Alleviate Cell Death Induced by Thaxtomin A in Arabidopsis thaliana Cell Cultures
Source: Plants (Basel). 2019 Sep 6;8(9):332. doi: 10.3390/plants8090332 (PMC6784117; doi:10.3390/plants8090332)
Supplement: Supplementary file 1 [file plants-08-00332-s001.zip]

Archive with 2 entries (2 files):
- Suppl Fig S1.pdf
- Suppl Fig S2.pdf
